# Supplementary material for: Efficacy and immunogenicity of rKVAC85B in a BCG prime-boost regimen against H37Rv and HN878 Mycobacterium tuberculosis strains
Source: PLoS One. 2025 May 14;20(5):e0322147. doi: 10.1371/journal.pone.0322147 (PMC12077692; doi:10.1371/journal.pone.0322147)
Supplement: S1 Table — (XLSX) [file pone.0322147.s004.xlsx]

## Sheet: S Fig 1. C
Fig 1. C
	KVAC		rKVAC_GFP		rKVAC_85B
day1	2.94448	2.92428	3.12057	3	2.80618	2.68124
day2			3.81291	3.78175	4.03941	4.08814
day3	5.39794	5.41497	5.11394	5.07918	4.4624	4.41497
day4	5.07918	5	5.4624	5.59106	4.8451	4.95424
day5	5.25527	5.30103	5.30103	5.14613	5	4.95424

## Sheet: S Fig 2 B, C, D
Fig 2. B
PBS	0.0393458	0.0405458	0.0380458
BCG	0.0551458	0.0574458	0.0529458
rKVAC 85B	0.829546	0.934946	0.861646
Fig 2. C
	Spleen			Lung
PBS	8	0	4	34	38	76
BCG	90	134	110	170	178	116
rKVAC 85B	156	272	328	452	344	516
Fig 2. D
CD4+					CD8+
	3+	2+	1+			3+	2+	1+
BCG	0.00447	0.18638	2.61		BCG	0	0.269	3.73
rKVAC85B	0.036	0.27614	3.05		rKVAC85B	0.02132	0.358	3.14

## Sheet: S Fig 3 B, C
Fig 3. B
	PBS	BCG	BCG-rKVAC 85B
	0.0393458	0.0551458	0.829546
	0.0405458	0.0574458	0.934946
	0.0380458	0.0529458	0.861646
Fig 3. C
	Spleen			Lung
PBS	0	8	0	0	0	4
BCG	40	52	20	88	104	136
BCG-rKVAC 85B	972	1068	736	1860	1560	1644

## Sheet: S Fig 4. A, B
Fig 4 A i
	CD4+
		3+	2+	1+
	BCG	1.12549	3.9955	94.879
	BCG-rKVAC85B	13.1408	18.4862	68.3768
Fig 4 A ii
	CD8+
		3+	2+	1+
	BCG	1.43198	6.68258	91.8855
	BCG-rKVAC85B	3.955	16.385	79.6649
Fig 4 B i
	CD4+
		3+	2+	1+
	BCG	7.09689	2.58069	90.3241
	BCG-rKVAC85B	9.69697	20.6061	69.697
Fig 4 B ii
	CD8+
		3+	2+	1+
	BCG	3.26797	11.2894	85.5615
	BCG-rKVAC85B	9.18657	12.2488	78.5963

## Sheet: S Fig 5
IFN-Υ				IL-2				TNF-α				IL-12p40				IL-12p70
PBS	BCG	BCG-rKVAC85B		PBS	BCG	BCG-rKVAC85B		PBS	BCG	BCG-rKVAC85B		PBS	BCG	BCG-rKVAC85B		PBS	BCG	BCG-rKVAC85B
7.17	6.02	12.95		6.4	10.4	344.13		19.72	22.26	41.74		160.92	187.97	363.34		35.65	34.77	63.21
5.45	4.88	12.95		9.13	8.29	277.05		20.98	17.19	34.52		128.73	167.08	323.34		30.38	23.26	74.29
4.32	4.88	10.63		5.88	5.78	285.76		19.08	15.93	36.48		109.74	192.62	341.71		32.14	17.8	64.92
IL-17A				IL-6				IL-10				GM-CSF				MCP-1
PBS	BCG	BCG-rKVAC85B		PBS	BCG	BCG-rKVAC85B		PBS	BCG	BCG-rKVAC85B		PBS	BCG	BCG-rKVAC85B		PBS	BCG	BCG-rKVAC85B
6.02	8.38	17.15		2409.81	1898.44	11836.7		11.18	12.63	46.3		649.9	484.84	1545.91		45144.3	39979.2	117860
3.94	5.22	22.46		2120.69	1758.62	11868.9		11.18	10.44	38.96		568.9	457.83	1300.18		39311.3	36086.1	116759
5.07	6.49	14.79		2069.68	1503.71	11437.3		9.7	11.18	35.22		496.82	439.91	1412.17		40959.1	34252.8	106834

## Sheet: S Fig 6. A, B
Fig 6. A
	log	TTD
	7.57978	53
	6.57978	73
	5.57978	108.5
	4.57978	145.5
	3.34242	194
	3.41497	213
	2.96848	223
	2.04139	260
Fig 6. B
	PBS	BCG	BCG-rKVAC85B
	4.52	4.03	3.95
	4.63	4.18	4
	4.74	4.15	3.9

## Sheet: S Fig 7. A, B, C
Fig 7. A
PBS	BCG	BCG-rKVAC85B
5.121	5.01284	3.72835
5.454	5.1314	3.77085
5.328	5.24879	3.19033
5.261	5.11171	4.40312
5.1321	5.1683	4.42975
Fig 7. B
PBS	BCG	BCG-rKVAC85B
3.6784	3.5621	2.895
3.99841	3.8121	2.8474
4.01251	3.6621	2.2215
4.1251	3.9212	2.565
3.9286	3.94685	2.89209
Fig 7. C
PBS	BCG	BCG-rKVAC85B
29.784	28.621	20.95
31.984	34.121	21.474
38.125	34.621	20.215
38.251	36.212	17.65
32.286	34.468	22.921

## Sheet: S1 Fig
IFN-Υ				IL-2				TNF-α				IL-12p40				IL-12p70
PBS	BCG	BCG-rKVAC85B		PBS	BCG	BCG-rKVAC85B		PBS	BCG	BCG-rKVAC85B		PBS	BCG	BCG-rKVAC85B		PBS	BCG	BCG-rKVAC85B
7.17	6.02	12.95		6.4	10.4	344.13		19.72	22.26	41.74		189.85	229.05	328.91		38.48	30.46	58.55
5.45	4.88	12.95		9.13	8.29	277.05		20.98	17.19	34.52		148.13	242.85	361.13		30.46	22.44	64.59
4.32	4.88	10.63		5.88	5.78	285.76		19.08	15.93	36.48		176.4	230.77	343.2		26.45	22.44	56.54
IL-17A				IL-6				IL-10				GM-CSF				MCP-1
PBS	BCG	BCG-rKVAC85B		PBS	BCG	BCG-rKVAC85B		PBS	BCG	BCG-rKVAC85B		PBS	BCG	BCG-rKVAC85B		PBS	BCG	BCG-rKVAC85B
6.02	8.38	17.15		2554.7	2240.64	10275.1		16.04	16.04	30.5		629.37	557.99	1195.06		45144.3	39979.2	117860
3.94	5.22	22.46		2223.49	1800.53	10224.1		13.61	13.61	27.56		520.18	464.38	1080.04		39311.3	36086.1	116759
5.07	6.49	14.79		2405.23	1646.09	8243.53		11.11	9.41	31.96		558.54	437.84	977.71		40959.1	34252.8	106834

## Sheet: S2 Fig
Fig S2
	PBS	BCG	BCG-rKVAC85B
	5.90309	5.60206	5.30103
	5.77208	5.53148	5.14613
	5.88461	5.53148	5.30103
	5.76592	5.36173	5.27875
